# Supplementary material for: Variation in RNA-Seq Transcriptome Profiles of Peripheral Whole Blood from Healthy Individuals with and without Globin Depletion
Source: PLoS One. 2014 Mar 7;9(3):e91041. doi: 10.1371/journal.pone.0091041 (PMC3946641; doi:10.1371/journal.pone.0091041)
Supplement: Table S1 — Effect of Globin Depletion on RNA Quality and cDNA Library Size in Technical Replicates (detail). (XLSX) [file pone.0091041.s003.xlsx]

## Sheet: Table S1
Sample	Library	Flowcell	Lanel	Globin	RNA Conc.	Nanodrop 260/280	Nanodrop 260/230	RIN	Total Reads	Mapped Reads	%
RNA Pool 7 Lane 1 GD	INX745	C0HHGACXX	1	GD	146.16	2.04	1.1	8.1	47700000	8780000	0.1841
RNA Pool 7 Lane 4 GD	INX745	C0W2GACXX	4	GD	146.16	2.04	1.1	8.1	42900000	7700000	0.1793
RNA Pool 8 Lane 1 GD	INX745	C0HHGACXX	1	GD	135.14	2.05	0.68	8.1	14500000	1650000	0.114
RNA Pool 8 Lane 4 GD	INX745	C0W2GACXX	4	GD	135.14	2.05	0.68	8.1	13700000	1440000	0.1051
RNA Pool 9 Lane 1 GD	INX745	C0HHGACXX	1	GD	164.46	2.05	1.34	8	48800000	8620000	0.1765
RNA Pool 9 Lane 4 GD	INX745	C0W2GACXX	4	GD	164.46	2.05	1.34	8	43200000	7500000	0.1735
RNA Pool 10 Lane 1 GD	INX745	C0HHGACXX	1	GD	105.24	2.05	0.36	8.3	3970000	243000	0.061
RNA Pool 10 Lane 4 GD	INX745	C0W2GACXX	4	GD	105.24	2.05	0.36	8.3	4120000	213000	0.0518
RNA Pool 11 Lane 1 GD	INX745	C0HHGACXX	1	GD	137.6	2.04	0.9	8.2	32300000	5650000	0.1749
RNA Pool 11 Lane 4 GD	INX745	C0W2GACXX	4	GD	137.6	2.04	0.9	8.2	29100000	4950000	0.1705
RNA Pool 12 Lane 1 GD	INX745	C0HHGACXX	1	GD	123.45	2.06	0.89	8.1	46600000	8720000	0.1871
RNA Pool 12 Lane 4 GD	INX745	C0W2GACXX	4	GD	123.45	2.06	0.89	8.1	41300000	7550000	0.183
RNA Pool 19 Lane 2 NGD	INX746	C0HHGACXX	2	NGD	72.06	2.07	1.28	8.7	38800000	5940000	0.153
RNA Pool 19 Lane 5 NGD	INX746	C0LABACXX	5	NGD	72.06	2.07	1.28	8.7	36400000	5500000	0.151
RNA Pool 20 Lane 2 NGD	INX746	C0HHGACXX	2	NGD	67.6	2.07	1.38	8.8	31400000	5010000	0.1593
RNA Pool 20 Lane 5 NGD	INX746	C0LABACXX	5	NGD	67.6	2.07	1.38	8.8	28700000	4500000	0.1571
RNA Pool 21 Lane 2 NGD	INX746	C0HHGACXX	2	NGD	75.59	2.08	1.3	8.8	25900000	4330000	0.1674
RNA Pool 21 Lane 5 NGD	INX746	C0LABACXX	5	NGD	75.59	2.08	1.3	8.8	25000000	4150000	0.1659
RNA Pool 22 Lane 2 NGD	INX746	C0HHGACXX	2	NGD	73.5	2.07	1.36	8.8	27900000	4390000	0.1574
RNA Pool 22 Lane 5 NGD	INX746	C0LABACXX	5	NGD	73.5	2.07	1.36	8.8	26300000	4060000	0.1546
RNA Pool 23 Lane 2 NGD	INX746	C0HHGACXX	2	NGD	70.23	2.06	1.4	8.8	29100000	4850000	0.1668
RNA Pool 23 Lane 5 NGD	INX746	C0LABACXX	5	NGD	70.23	2.06	1.4	8.8	27800000	1150000	0.0413
RNA Pool 24 Lane 2 NGD	INX746	C0HHGACXX	2	NGD	66.99	2.1	1.47	8.6	23500000	3600000	0.1532
RNA Pool 24 Lane 5 NGD	INX746	C0LABACXX	5	NGD	66.99	2.1	1.47	8.6	22300000	3360000	0.1507
