# Supplementary material for: Variation in RNA-Seq Transcriptome Profiles of Peripheral Whole Blood from Healthy Individuals with and without Globin Depletion
Source: PLoS One. 2014 Mar 7;9(3):e91041. doi: 10.1371/journal.pone.0091041 (PMC3946641; doi:10.1371/journal.pone.0091041)
Supplement: Table S2 — Effect of Globin Depletion on RNA Quality and cDNA Library Size in Biological Replicates (detail). (XLSX) [file pone.0091041.s004.xlsx]

## Sheet: Table S2
Sample	Library	Flowcell	Lanel	Globin	RNA Conc.	Nanodrop 260/280	Nanodrop 260/230	RIN	Total Reads	Mapped Reads	%
Subject 1 Lane 1 GD	INX745	C0HHGACXX	1	GD	54.38	1.93	0.7	8.9	24200000	2910000	0.1206
Subject 1 Lane 4 GD	INX745	C0W2GACXX	4	GD	54.38	1.93	0.7	8.9	22000000	2560000	0.116
Subject 2 Lane 1 GD	INX745	C0HHGACXX	1	GD	105.51	2.05	0.45	8.7	72900000	13500000	0.1844
Subject 2 Lane 4 GD	INX745	C0W2GACXX	4	GD	105.51	2.05	0.45	8.7	64300000	11700000	0.182
Subject 3 Lane 1 GD	INX745	C0HHGACXX	1	GD	133.6	2.05	1.09	8.3	57400000	9080000	0.1582
Subject 3 Lane 4 GD	INX745	C0W2GACXX	4	GD	133.6	2.05	1.09	8.3	50900000	7910000	0.1552
Subject 4 Lane 1 GD	INX745	C0HHGACXX	1	GD	103.05	2.02	0.72	8.2	29700000	4090000	0.1376
Subject 4 Lane 4 GD	INX745	C0W2GACXX	4	GD	103.05	2.02	0.72	8.2	26900000	3570000	0.1326
Subject 5 Lane 1 GD	INX745	C0HHGACXX	1	GD	131.64	2.06	1	8.4	66700000	13200000	0.1975
Subject 5 Lane 4 GD	INX745	C0W2GACXX	4	GD	131.64	2.06	1	8.4	59600000	11600000	0.1953
Subject 6 Lane 1 GD	INX745	C0HHGACXX	1	GD	86.13	2.01	0.44	8.3	44100000	8250000	0.1872
Subject 6 Lane 4 GD	INX745	C0W2GACXX	4	GD	86.13	2.01	0.44	8.3	39300000	7140000	0.1819
Subject 1 Lane 2 NGD	INX746	C0HHGACXX	2	NGD	31.67	2.05	1.07	8.3	56000000	8240000	0.147
Subject 1 Lane 5 NGD	INX746	C0LABACXX	5	NGD	31.67	2.05	1.07	8.3	52000000	7560000	0.1454
Subject 2 Lane 2 NGD	INX746	C0HHGACXX	2	NGD	81.68	2.06	1.48	9	73500000	11600000	0.1572
Subject 2 Lane 5 NGD	INX746	C0LABACXX	5	NGD	81.68	2.06	1.48	9	68000000	10600000	0.1556
Subject 3 Lane 2 NGD	INX746	C0HHGACXX	2	NGD	81.84	2.11	1.51	8.8	57500000	9220000	0.1604
Subject 3 Lane 5 NGD	INX746	C0LABACXX	5	NGD	81.84	2.11	1.51	8.8	52700000	8330000	0.1582
Subject 4 Lane 2 NGD	INX746	C0HHGACXX	2	NGD	60.37	2.13	1.46	8.8	42200000	6760000	0.1602
Subject 4 Lane 5 NGD	INX746	C0LABACXX	5	NGD	60.37	2.13	1.46	8.8	39900000	6320000	0.1583
Subject 5 Lane 2 NGD	INX746	C0HHGACXX	2	NGD	81.3	2.11	1.25	9	50600000	8060000	0.1595
Subject 5 Lane 5 NGD	INX746	C0LABACXX	5	NGD	81.3	2.11	1.25	9	49000000	7740000	0.1579
Subject 6 Lane 2 NGD	INX746	C0HHGACXX	2	NGD	60.57	2.11	1.62	8.8	41600000	7250000	0.1742
Subject 6 Lane 5 NGD	INX746	C0LABACXX	5	NGD	60.57	2.11	1.62	8.8	39200000	6760000	0.1722
